# Supplementary material for: Covalent Modification of Keap1 by the Key Metabolic Cofactor Coenzyme A Under Oxidative and Metabolic Stress
Source: Antioxidants (Basel). 2026 Jun 1;15(6):702. doi: 10.3390/antiox15060702 (PMC13295608; doi:10.3390/antiox15060702)
Supplement: Supplementary file 1 [file antioxidants-15-00702-s001.zip]

Archive with 1 entries (1 files):
- antioxidants-4291325-supplementary.pdf
